# Supplementary material for: Safety and Immunogenicity of the Convacell® Recombinant N Protein COVID-19 Vaccine
Source: Vaccines (Basel). 2024 Jan 19;12(1):100. doi: 10.3390/vaccines12010100 (PMC10821050; doi:10.3390/vaccines12010100)
Supplement: Supplementary file 1 [file vaccines-12-00100-s001.zip]

Archive with 1 entries (1 files):
- vaccines-2785632-supplementary.pdf
